# Supplementary material for: New records and detailed distribution and abundance of selected arthropod species collected between 1999 and 2011 in Azorean native forests
Source: Biodivers Data J. 2016 Dec 22;(4):e10948. doi: 10.3897/BDJ.4.e10948 (PMC5267528; doi:10.3897/BDJ.4.e10948)
Supplement: Supplementary material 3 — Appendix 3 - Sites UTM coordinates [file biodiversity_data_journal-4-e10948-s003.xlsx]

## Sheet: Sheet1
Transect Code	UTM zone	UTM E	UTM N	Elevation	Project
FAI-CF-T008	26	350801	4271693	819	FCT-SFRH/BD/11049/2002-Clara Gaspar
FAI-CF-T009	26	351349	4271682	894	FCT-SFRH/BD/11049/2002-Clara Gaspar
FAI-CF-T010	26	351110	4271917	715	FCT-SFRH/BD/11049/2002-Clara Gaspar
FAI-CF-TB26	26	350857	4272272	580	BALAII-FCT-PTDC/BIA-BEC/100182/2008
FAI-CG-T001	26	345906	4272298	437	BALAII-FCT-PTDC/BIA-BEC/100182/2008
FAI-CG-T002	26	346188	4272501	572	BALA-Project 17.01-080203
FAI-CG-T003	26	346239	4272261	512	FCT-SFRH/BD/11049/2002-Clara Gaspar
FAI-CG-T004	26	346051	4272725	510	FCT-SFRH/BD/11049/2002-Clara Gaspar
FLO-FR-T006	25	652938	4363415	540	BALAII-FCT-PTDC/BIA-BEC/100182/2008
FLO-FR-T007	25	653017	4363219	528	BALA-Project 17.01-080203
FLO-FR-T012	25	653501	4364486	593	BALA-Project 17.01-080203
FLO-FR-T013	25	653805	4363563	360	BALA-Project 17.01-080203
FLO-MA-T003	25	652383	4367829	562	BALA-Project 17.01-080203
FLO-MA-T004	25	654509	4370446	735	BALA-Project 17.01-080203
FLO-MA-T005	25	653540	4368446	653	BALA-Project 17.01-080203
FLO-MA-T008	25	654009	4369493	776	BALAII-FCT-PTDC/BIA-BEC/100182/2008
FLO-MA-T011	25	653313	4370056	812	BALA-Project 17.01-080203
FLO-MA-T014	25	653446	4367977	626	BALA-Project 17.01-080203
FLO-MA-T015	25	654430	4370915	735	BALA-Project 17.01-080203
FLO-MA-T016	25	655899	4371852	651	BALAII-FCT-PTDC/BIA-BEC/100182/2008
PIC-CA-T008	26	395274	4255409	896	BALAII-FCT-PTDC/BIA-BEC/100182/2008
PIC-CA-T009	26	394341	4255080	940	BALA-Project 17.01-080203
PIC-CA-T021	26	394055	4255376	1015	BALA-Project 17.01-080203
PIC-CA-T022	26	396643	4255074	965	BALA-Project 17.01-080203
PIC-LC-T002	26	390266	4257172	817	BALA-Project 17.01-080203
PIC-LC-T006	26	390720	4257063	865	BALA-Project 17.01-080203
PIC-LC-T016	26	390537	4257057	826	BALA-Project 17.01-080203
PIC-LC-T017	26	390661	4257058	832	BALA-Project 17.01-080203
PIC-MP-T001	26	388838	4259774	656	BALA-Project 17.01-080203
PIC-MP-T003	26	388946	4260693	478	BALA-Project 17.01-080203
PIC-MP-T010	26	388683	4257957	771	BALAII-FCT-PTDC/BIA-BEC/100182/2008
PIC-MP-T012	26	388857	4258741	800	BALA-Project 17.01-080203
PIC-MP-T014	26	389041	4260364	554	BALA-Project 17.01-080203
PIC-MP-T015	26	389035	4259508	695	BALA-Project 17.01-080203
PIC-MP-T018	26	388485	4257668	754	BALA-Project 17.01-080203
PIC-MP-T019	26	389130	4258082	788	BALA-Project 17.01-080203
SJG-PP-T002	26	408586	4278492	665	BALA-Project 17.01-080203
SJG-PP-T009	26	408602	4277888	725	BALA-Project 17.01-080203
SJG-PP-T013	26	409256	4278677	585	FCT-SFRH/BD/11049/2002-Clara Gaspar
SJG-PP-T014	26	408853	4278139	686	FCT-SFRH/BD/11049/2002-Clara Gaspar
SJG-TO-T006	26	422089	4271756	825	BALAII-FCT-PTDC/BIA-BEC/100182/2008
SJG-TO-T012	26	421857	4272031	824	BALAII-FCT-PTDC/BIA-BEC/100182/2008
SJG-TO-T015	26	422255	4271216	751	FCT-SFRH/BD/11049/2002-Clara Gaspar
SJG-TO-T016	26	422871	4271075	815	FCT-SFRH/BD/11049/2002-Clara Gaspar
SMG-AT-T002	26	656878	4188871	440	BALA-Project 17.01-080203
SMG-AT-T006	26	656905	4188787	465	BALA-Project 17.01-080203
SMG-AT-T012	26	657009	4188841	440	FCT-SFRH/BD/11049/2002-Clara Gaspar
SMG-AT-T013	26	657016	4188637	486	FCT-SFRH/BD/11049/2002-Clara Gaspar
SMG-GR-T003	26	654557	4185354	910	BALA-Project 17.01-080203
SMG-GR-T007	26	654838	4185138	932	BALA-Project 17.01-080203
SMG-GR-T014	26	654669	4185360	926	FCT-SFRH/BD/11049/2002-Clara Gaspar
SMG-GR-T015	26	654385	4185571	860	FCT-SFRH/BD/11049/2002-Clara Gaspar
SMG-PV-T001	26	659806	4184815	646	BALA-Project 17.01-080203
SMG-PV-T004	26	659850	4184997	586	BALA-Project 17.01-080203
SMG-PV-T005	26	659799	4185142	543	BALA-Project 17.01-080203
SMG-PV-T008	26	657757	4186138	1044	BALA-Project 17.01-080203
SMR-PA-T001	26	669927	4094384	504	BALAII-FCT-PTDC/BIA-BEC/100182/2008
SMR-PA-T002	26	669823	4094394	476	Graduation Thesis-Alvaro Vitorino
SMR-PA-T003	26	670257	4094043	429	FCT-SFRH/BD/11049/2002-Clara Gaspar
SMR-PA-T004	26	670170	4094140	458	FCT-SFRH/BD/11049/2002-Clara Gaspar
TER-BF-T001	26	480849	4290312	694	BALAII-FCT-PTDC/BIA-BEC/100182/2008
TER-BF-T002	26	479370	4289985	575	BALA-Project 17.01-080203
TER-BF-T003	26	481809	4289747	775	FCT-SFRH/BD/11049/2002-Clara Gaspar
TER-BF-T038	26	480778	4290662	682	FCT-SFRH/BD/11049/2002-Clara Gaspar
TER-BF-TP39	26	479995	4289832	588	FCT-SFRH/BD/11049/2002-Clara Gaspar
TER-BF-TP41	26	481855	4289438	686	FCT-SFRH/BD/11049/2002-Clara Gaspar
TER-BF-TP42	26	480073	4290159	570	FCT-SFRH/BD/11049/2002-Clara Gaspar
TER-BF-TY04	26	479467	4289620	580	FCT-SFRH/BD/11049/2002-Clara Gaspar
TER-GM-T023	26	482285	4284477	460	Geotermal Project-Phase I
TER-GM-T035	26	481290	4284785	467	Geotermal Project-Phase I
TER-GM-T053	26	481480	4284073	464	FCT-SFRH/BD/11049/2002-Clara Gaspar
TER-GM-T054	26	481893	4284778	463	FCT-SFRH/BD/11049/2002-Clara Gaspar
TER-PG-T022	26	479664	4287554	589	Geotermal Project-Phase I
TER-PG-T033	26	480249	4287288	651	Geotermal Project-Phase I
TER-PG-T040	26	480133	4287199	648	FCT-SFRH/BD/11049/2002-Clara Gaspar
TER-PG-T044	26	480217	4287486	601	FCT-SFRH/BD/11049/2002-Clara Gaspar
TER-SB-T006	26	471077	4289150	786	BALAII-FCT-PTDC/BIA-BEC/100182/2008
TER-SB-T007	26	474700	4287863	693	BALA-Project 17.01-080203
TER-SB-T008	26	475412	4287363	596	BALA-Project 17.01-080203
TER-SB-T009	26	473218	4287447	879	BALA-Project 17.01-080203
TER-SB-T010	26	472868	4287382	930	BALA-Project 17.01-080203
TER-SB-T011	26	472028	4288949	930	BALA-Project 17.01-080203
TER-SB-T012	26	473143	4290063	623	BALA-Project 17.01-080203
TER-SB-T043	26	472674	4290653	536	FCT-SFRH/BD/11049/2002-Clara Gaspar
TER-SB-T046	26	475348	4287229	613	FCT-SFRH/BD/11049/2002-Clara Gaspar
TER-SB-T047	26	472890	4287587	935	FCT-SFRH/BD/11049/2002-Clara Gaspar
TER-SB-T057	26	473187	4289870	705	FCT-SFRH/BD/11049/2002-Clara Gaspar
TER-SB-T164	26	473204	4287506	890	PhD-Silvia Calvo
TER-SB-TE45	26	474383	4287815	735	FCT-SFRH/BD/11049/2002-Clara Gaspar
TER-SB-TE48	26	471172	4289221	748	FCT-SFRH/BD/11049/2002-Clara Gaspar
TER-SB-TE49	26	472292	4288800	930	FCT-SFRH/BD/11049/2002-Clara Gaspar
TER-SB-TE50	26	472428	4289636	702	FCT-SFRH/BD/11049/2002-Clara Gaspar
TER-SB-TY05	26	471646	4286413	822	FCT-SFRH/BD/11049/2002-Clara Gaspar
TER-TB-T015	26	482438	4287412	639	BALA-Project 17.01-080203
TER-TB-T016	26	482076	4287536	673	BALA-Project 17.01-080203
TER-TB-T018	26	482792	4287094	668	Geotermal Project-Phase I
TER-TB-T034	26	482470	4287736	642	Geotermal Project-Phase I
TER-TB-T051	26	482031	4287697	650	FCT-SFRH/BD/11049/2002-Clara Gaspar
TER-TB-T052	26	481925	4287419	680	FCT-SFRH/BD/11049/2002-Clara Gaspar
TER-TB-T055	26	481968	4287021	710	FCT-SFRH/BD/11049/2002-Clara Gaspar
TER-TB-T056	26	482723	4287501	641	FCT-SFRH/BD/11049/2002-Clara Gaspar
