# Supplementary material for: New records and detailed distribution and abundance of selected arthropod species collected between 1999 and 2011 in Azorean native forests
Source: Biodivers Data J. 2016 Dec 22;(4):e10948. doi: 10.3897/BDJ.4.e10948 (PMC5267528; doi:10.3897/BDJ.4.e10948)
Supplement: Supplementary material 4 — Appendix 4. Complete list of new records per island. [file biodiversity_data_journal-4-e10948-s004.xlsx]

## Sheet: Sheet1
Order	Species	COR	FLO	FAI	PIC	SJG	GRA	TER	SMG	SMR
Araneae	Acorigone acoreensis (Wunderlich, 1992)		NR	NR	NR	NR		1	NR	NR
Araneae	Acorigone zebraneus Wunderlich, 2008					NR
Araneae	Agyneta decora (O. P.-Cambridge, 1871)		NR			NR		1
Araneae	Agyneta depigmentata Wunderlich, 2008		NR
Araneae	Agyneta rugosa Wunderlich, 1992			NR		1			1
Araneae	Altella lucida (Simon, 1874)					NR		1
Araneae	Canariphantes acoreensis (Wunderlich, 1992)			1	1	NR		1
Araneae	Canariphantes junipericola Crespo & Bosmans, 2014		NR
Araneae	Canariphantes relictus Crespo & Bosmans, 2014									NR
Araneae	Cheiracanthium erraticum (Walckenaer, 1802)		1	NR	NR	NR	1	1	1	NR
Araneae	Cheiracanthium floresense Wunderlich, 2008		NR
Araneae	Cheiracanthium jorgeense Wunderlich, 2008					NR
Araneae	Clubiona decora Blackwall, 1859	1	NR	NR	NR	NR	1	1	NR	NR
Araneae	Clubiona genevensis L. Koch, 1866			1	NR		1	1	1	1
Araneae	Clubiona terrestris Westring, 1851		NR	NR	NR		1	NR	1	NR
Araneae	Cryptachaea blattea (Urquhart, 1886)	1	1	1	1		1	1	1	1
Araneae	Dysdera crocata C.L. Koch, 1838	1	1	1	1	NR	1	1	1	1
Araneae	Emblyna acoreensis Wunderlich, 1992	1	1	1	NR	1	1	1
Araneae	Erigone atra Blackwall, 1833	1	1	1	1	NR	1	1	1	1
Araneae	Erigone autumnalis Emerton, 1882		NR	1	1	NR	1	1	1	1
Araneae	Erigone dentipalpis (Wider, 1834)		NR	1	1	1	1	1	1	1
Araneae	Ero furcata (Villers, 1789)	1	NR	NR	1	NR	1	1	NR	1
Araneae	Gibbaranea occidentalis Wunderlich, 1989		1	1	NR	NR	1	NR	1	1
Araneae	Lasaeola oceanica Simon, 1883	1	1	NR	NR	NR	1	1	1	1
Araneae	Lathys dentichelis (Simon, 1883)	1	NR	NR	1	NR		1	1	1
Araneae	Lessertia dentichelis (Simon, 1884)								NR
Araneae	Macaroeris cata (Blackwall, 1867)	1	1	1	NR	NR	1	1	1	1
Araneae	Macaroeris diligens (Blackwall, 1867)	1		1				1	1	NR
Araneae	Mangora acalypha (Walckenaer, 1802)		1	1	1	NR	1	1	1	1
Araneae	Meioneta fuscipalpa (C. L. Koch, 1836)	1	1	1	1	1	1	1	1	1
Araneae	Mermessus bryantae (Ivie & Barrows, 1935)			1	NR	NR	1	1	1
Araneae	Mermessus fradeorum (Berland, 1932)		1	1	1		1	1	1	1
Araneae	Mermessus trilobatus (Emerton, 1882)					NR		NR	NR
Araneae	Metellina merianae (Scopoli, 1763)		NR	1	1	1	1	1	1	1
Araneae	Microlinyphia johnsoni (Blackwall, 1859)			1	1	1		1	1
Araneae	Minicia floresensis Wunderlich, 1992		1		1	NR		NR	NR
Araneae	Neon acoreensis Wunderlich, 2008		1	1	NR	NR		1	1	1
Araneae	Neottiura bimaculata (Linnaeus, 1767)				1	1	1	1	1	1
Araneae	Neriene clathrata (Sundevall, 1830)			1		1		NR	1
Araneae	Nigma puella (Simon, 1870)	1	1	1	NR	NR	1	1	1	1
Araneae	Oecobius navus Blackwall, 1859			1	1	1		1	1	1
Araneae	Oedothorax fuscus (Blackwall, 1834)	1	NR	NR	1	NR	1	1	NR	1
Araneae	Orchestina furcillata Wunderlich, 2008								NR
Araneae	Palliduphantes schmitzi (Kulczynski, 1899)	1	1	1	1	NR	1	1	1	NR
Araneae	Pardosa acorensis Simon, 1883	1	1	1	1	NR	1	1	1	1
Araneae	Pelecopsis parallela (Wider, 1834)			NR	1	1		1	1
Araneae	Pisaura acoreensis Wunderlich, 1992		1	1	NR	NR	1	1	1	1
Araneae	Porrhomma borgesi Wunderlich, 2008				NR			NR	NR
Araneae	Prinerigone vagans (Audouin, 1826)		1		1		1	1	1	1
Araneae	Pseudeuophrys vafra (Blackwall, 1867)	1	1	1	1	1	1	1	1	1
Araneae	Rhomphaea nasica (Simon, 1873)		1		1		1	1	1
Araneae	Rugathodes acoreensis Wunderlich, 1992		1	1	1	NR	1	1	1	1
Araneae	Sancus acoreensis (Wunderlich, 1992)		1	1	1	NR		1	1	1
Araneae	Savigniorrhipis acoreensis Wunderlich, 1992		NR	1	1	NR		1	1	1
Araneae	Savigniorrhipis topographicus Crespo, 2013					NR
Araneae	Steatoda grossa (C.L. Koch, 1838)	1	1	1	1	1	1	1	1	1
Araneae	Tenuiphantes miguelensis (Wunderlich, 1992)		NR	NR	NR	NR	1	1	1	NR
Araneae	Tenuiphantes tenuis (Blackwall, 1852)	1	1	1	1	1	1	1	1	1
Araneae	Theridion melanurum Hahn, 1831				NR				NR	NR
Araneae	Theridion musivivum Schmidt, 1956	1	1	1	NR		1	1	1	1
Araneae	Walckenaeria grandis (Wunderlich, 1992)		NR		NR	NR		1	1
Araneae	Xysticus cor Canestrini, 1873	1	1	NR	1	NR	1	1	1	NR
Araneae	Xysticus nubilus Simon, 1875		NR	1	1	NR	1	1	1	1
Araneae	Zodarion atlanticum Pekár & Cardoso, 2006			1	1		1	NR	1
Blattaria	Zetha vestita (Brullé, 1838)		NR	1	NR	1		1	1	NR
Chordeumatida	Haplobainosoma lusitanum Verhoeff, 1900			NR	1			NR	NR	NR
Coleoptera	Acupalpus dubius Schilsky, 1888		1	1		NR	1	1	1	1
Coleoptera	Acupalpus flavicollis (Sturm, 1825)			NR				1
Coleoptera	Aeolus melliculus moreleti Tarnier, 1860		1	1		1	1	1	1	1
Coleoptera	Agabus bipustulatus (Linnaeus, 1767)		1		1	1		1
Coleoptera	Agabus godmani Crotch, 1867		1	1	1	1	1	1	1
Coleoptera	Alestrus dolosus (Crotch, 1867)		1	NR	NR			1	1	1
Coleoptera	Amara aenea (De Geer, 1774)	1	1	1	1	1	1	1	1	1
Coleoptera	Anaspis proteus Wollaston, 1854	1	1	1	1	1	1	1	1	1
Coleoptera	Anisodactylus binotatus (Fabricius, 1787)	1	1	1	1	1	1	1	1	1
Coleoptera	Anobium punctatum (DeGueer, 1774)	1	1	1	1		1	1	1	1
Coleoptera	Aspidapion radiolus chalybeipenne (Wollaston, 1854)	1	1	1		1		1	1	1
Coleoptera	Athous pomboi Platia & Borges, 2002									1
Coleoptera	Atlantocis gillerforsi Israelson, 1986		1		1			NR	1	1
Coleoptera	Calacalles subcarinatus (Israelson, 1984)	1	1	NR	1	NR	1	1	1	1
Coleoptera	Calathus lundbladi Colas, 1938								1
Coleoptera	Carpophilus fumatus (Boheman, 1851)	1	1	1	1	1	1	1	1	1
Coleoptera	Carpophilus hemipterus (Linnaeus, 1758)			1		1	1	1	1	1
Coleoptera	Cartodere bifasciata Reitter, 1877			1			1	NR	1	1
Coleoptera	Cartodere nodifer (Westwood, 1839)		1	1	1	NR	1	1	1	1
Coleoptera	Cartodere satelles (Blackburn, 1888)							NR		NR
Coleoptera	Catops coracinus Kellner, 1846			NR		NR	1	NR	NR
Coleoptera	Caulotrupis parvus Israelson, 1985									1
Coleoptera	Cedrorum azoricus azoricus Borges & Serrano, 1993							1		1
Coleoptera	Cedrorum azoricus caveirensis Borges & Serrano, 1993				1
Coleoptera	Cercyon haemorrhoidalis (Fabricius, 1775)		1	1	1	1	1	1	1	1
Coleoptera	Chaetocnema hortensis (Fourcroy , 1785)		1	1	1	1	1	1	1	1
Coleoptera	Clitostethus arcuatus (Rossi, 1794)					1	1	1	1	1
Coleoptera	Coccinella undecimpunctata undecimpunctata Linnaeus, 1758	1	1	1	1	1	1	1	1	1
Coleoptera	Coccotrypes carpophagus (Hornung, 1842)			1	NR		1	1	1	1
Coleoptera	Crotchiella brachyptera Israelson, 1985				1			1	1	1
Coleoptera	Cryptamorpha desjardinsii (Guérin-Méneville, 1844)	1	1	1	1	1	1	1	1	1
Coleoptera	Drouetius borgesi borgesi Machado, 2009							1
Coleoptera	Drouetius borgesi centralis Machado, 2009			1	1	1	1
Coleoptera	Drouetius borgesi sanctmichaelis Machado, 2009								1
Coleoptera	Dryops algiricus (Lucas, 1846)		1					1	1	1
Coleoptera	Dryops luridus (Erichson, 1847)	1	1	NR			1	NR	1	1
Coleoptera	Epitrix hirtipennis (Melsheimer, 1847)				1		1	1	1	1
Coleoptera	Epuraea biguttata (Thunberg, 1784)		NR	1	1	1	1	1	1	1
Coleoptera	Gymnetron pascuorum (Gyllenhal, 1813)			1				1		1
Coleoptera	Hydroporus guernei Régimbart, 1891	1	1	1	1	1		1	1	1
Coleoptera	Laemostenus complanatus (Dejean, 1828)		1	1	1	1	1	1	1	1
Coleoptera	Lindorus lophanthae (Blaisdell, 1892)		1			NR	1	1	1	1
Coleoptera	Meligethes aeneus (Fabricius, 1775)		1	1	1	1		1	1	1
Coleoptera	Metophthalmus occidentalis Israelson, 1984			1			1		1	1
Coleoptera	Ocys harpaloides (Audinet-Serville, 1821)	1	1	1	1	1	1	1	1	1
Coleoptera	Onthophagus taurus (Schreber, 1759)	1	1	1	1	1	1	1	1	1
Coleoptera	Orthochaetes insignis (Aubé, 1863)		1	NR				1		1
Coleoptera	Otiorhynchus cribricollis Gyllenhal, 1834	1	1	1	1	1	1	1	1	1
Coleoptera	Otiorhynchus rugosostriatus (Goeze, 1777)		NR	1	1	NR		1	1	1
Coleoptera	Paranchus albipes (Fabricius, 1796)	1	1	1	1	1	1	1	1	1
Coleoptera	Phloeosinus gillerforsi Bright, 1987		1		1	NR		NR	1
Coleoptera	Pseudanchomenus aptinoides Tarnier, 1860				1				1
Coleoptera	Pseudechinosoma nodosum Hustache, 1936		1	NR	1	NR		NR	1	1
Coleoptera	Pseudophloeophagus aenopiceus (Boheman, 1845)		1	1	1	1	1	1	1	1
Coleoptera	Pseudophloeophagus tenax Wollaston, 1854	1	1	1	1	1	1	1	1	1
Coleoptera	Pseudoophonus rufipes De Geer, 1774	1	1	1	1	1	1	1	1	1
Coleoptera	Psylliodes marcidus (Illiger, 1807)		1	1	1		1	1	1	1
Coleoptera	Ptenidium pusillum (Gyllenhal, 1808)		1	1	1			1	1	1
Coleoptera	Pterostichus aterrimus aterrimus (Herbst, 1784)				NR	1		1
Coleoptera	Pterostichus vernalis (Panzer, 1796)			1	1	1	1	1	1
Coleoptera	Rhizophagus ferrugineus (Paykull)							NR
Coleoptera	Rodolia cardinalis (Mulsant, 1850)	1	1		1	1	1	1	1	1
Coleoptera	Sericoderus lateralis (Gyllenhal, 1827)	1	1	1	1	1	1	1	1	1
Coleoptera	Sitona discoideus Gyllenhal, 1834		1	1		1	1	NR	1	1
Coleoptera	Sitophilus oryzae (Linnaeus, 1763)		1	1	1	1	1	1	1	1
Coleoptera	Stelidota geminata (Say, 1825)		1	NR	NR	NR	1	NR		NR
Coleoptera	Stenolophus teutonus (Schrank, 1781)	1	1	1		1	1	1	1	1
Coleoptera	Stilbus testaceus (Panzer, 1797)		1	1		1	1	1	1	1
Coleoptera	Trechus terrabravensis Borges, Serrano & Amorim, 2004							1
Coleoptera	Typhaea stercorea (Linnaeus, 1758)		1	1	1		1	1	1	1
Coleoptera	Xyleborinus alni Nijima, 1909		1	1	1	1	1	1	1	1
Dermaptera	Euborellia annulipes (Lucas, 1847)	1	1	1	1	1	1	1	1	1
Dermaptera	Forficula auricularia Linnaeus, 1758	1	1	1	1	1	1	1	1	1
Ephemeroptera	Cloeon dipterum Linnaeus, 1761			1	1	1	1	1	1	1
Geophilomorpha	Geophilus truncorum Bergsoe & Meinert, 1866		1	1	NR	NR	1	NR	NR	1
Geophilomorpha	Strigamia crassipes (C.L. Koch, 1835)		NR					NR	NR
Hemiptera	Acalypta parvula (Fallén, 1807)		1	1	1			1	1
Hemiptera	Acizzia uncatoides (Ferris & Klyver, 1932)				1		1	NR
Hemiptera	Acyrthosiphon pisum (Harris, 1776)		NR	1	1	1	1	1	1	1
Hemiptera	Amphorophora rubi (Kaltenbach, 1843)		NR				1	1
Hemiptera	Anoecia corni (Fabricius, 1775)		1		1	NR		1	1	1
Hemiptera	Anoscopus albifrons (Linnaeus, 1758)		NR	NR	1	NR	1	1	1	1
Hemiptera	Aphis craccivora Koch, 1854	1	1	1	1			1	1	1
Hemiptera	Aphrodes hamiltoni Quartau& Borges, 2003		NR	NR	NR	NR	1	NR	NR	NR
Hemiptera	Aulacorthum solani (Kaltenbach, 1843)		1	NR				1	1	1
Hemiptera	Beosus maritimus (Scopoli, 1763)		1	1				1		1
Hemiptera	Brachysteles parvicornis (A. Costa, 1847)				NR		1	NR	NR	1
Hemiptera	Buchananiella continua (White, 1880)		1	1	1	NR		1	1	NR
Hemiptera	Cacopsylla pulchella (Löw, 1877)				NR
Hemiptera	Campyloneura virgula (Herrich-Schaeffer, 1835)		1	1	1	NR	1	1	1
Hemiptera	Cavariella aegopodii (Scopoli, 1763)		1			NR		1	1	1
Hemiptera	Cinara juniperi (De Geer, 1773)	1	NR	NR	1	NR		1	1	1
Hemiptera	Cixius azofloresi Remane & Asche, 1979	1	1
Hemiptera	Cixius azomariae Remane& Asche, 1979									1
Hemiptera	Cixius azopifajo azofa Remane & Asche, 1979			1
Hemiptera	Cixius azopifajo azojo Remane & Asche, 1979					1
Hemiptera	Cixius azopifajo azopifajo Remane& Asche, 1979				1
Hemiptera	Cixius azoricus azoricus Lindberg, 1954			1		1		1	NR
Hemiptera	Cixius azoricus azoropicoi Remane& Asche, 1979				1
Hemiptera	Cixius azoterceirae Remane & Asche, 1979							1
Hemiptera	Cixius insularis Lindberg, 1954								1
Hemiptera	Closterotomus norwegicus (Gmelin, 1790)		1	1	1			1		NR
Hemiptera	Cyphopterum adcendens (Herrich-Schaeffer, 1835)	1	1	1	1	1	1	1	1	NR
Hemiptera	Dysaphis plantaginea (Passerini, 1860)		1	1			1	1	1	1
Hemiptera	Empicoris rubromaculatus (Blackburn, 1889)				1			NR	1	1
Hemiptera	Eupteryx azorica Ribaut, 1941	1	1		1	1	1	1	1
Hemiptera	Gastrodes grossipes grossipes (De Geer, 1773)							NR
Hemiptera	Geotomus punctulatus (A. Costa, 1847)			NR			1	1	1	1
Hemiptera	Heterogaster urticae (Fabricius, 1775)				1			NR	1
Hemiptera	Heterotoma planicornis (Pallas, 1772)			1	1		1	1	1	1
Hemiptera	Kleidocerys ericae (Horváth, 1908)	1	1	1	1	NR	1	1	1	NR
Hemiptera	Longiunguis luzulella Hille Ris Lambers, 1947					NR
Hemiptera	Loricula coleoptrata (Fallén, 1807)			1					NR	1
Hemiptera	Loricula elegantula (Bärensprung, 1858)		1		NR		1		NR	1
Hemiptera	Megamelodes quadrimaculatus (Signoret, 1865)		NR	NR	1	NR	1	1	NR	1
Hemiptera	Microplax plagiata (Fieber, 1837)									NR
Hemiptera	Monalocoris filicis (Linnaeus, 1758)	1	1	1	1	1	1	1	1	1
Hemiptera	Myzus cerasi (Fabricius, 1775)		NR					1
Hemiptera	Nabis pseudoferus ibericus Remane, 1962	1	1	1	1	1	1	1	1	1
Hemiptera	Neomyzus circumflexus (Buckton, 1876)		NR					1	1
Hemiptera	Nezara viridula (Linnaeus, 1758)	1	1	1	1	1	1	1	1	1
Hemiptera	Nysius atlantidum Horváth, 1990		1	1			1	1	1	NR
Hemiptera	Nysius ericae ericae Schilling, 1829	1	1	1	1	1	1	1	1	1
Hemiptera	Opsius stactogallus Fieber, 1866	1	NR	1	1	1	1	1		1
Hemiptera	Orius laevigatus laevigatus (Fieber, 1860)		1	1	1	1	1	1	1	1
Hemiptera	Philaenus spumarius (Linnaeus, 1758)							1	1
Hemiptera	Pinalitus oromii J. Ribes, 1992		NR	1	1	1	1	NR	1	NR
Hemiptera	Plinthisus brevipennis (Latreille, 1807)			NR	1		1		1	1
Hemiptera	Plinthisus minutissimus Fieber, 1864			NR				1
Hemiptera	Polymerus cognatus (Fieber, 1858)	1	NR	1	1	1	1	1	1	1
Hemiptera	Polymerus vulneratus (Panzer, 1806)				NR			1
Hemiptera	Pseudacaudella rubida (Börner, 1939)		NR		1			1	NR	1
Hemiptera	Rhopalosiphoninus latysiphon (Davidson, 1912)		NR	NR	NR	NR	1	NR	1	NR
Hemiptera	Rhopalosiphum oxyacanthae (Schrank, 1801)		1	1	1	NR	1	1	1	1
Hemiptera	Rhopalosiphum padi (Linnaeus, 1758)	1	1		1	1	1	1	1	1
Hemiptera	Rhopalosiphum rufiabdominalis (Sasaki, 1899)	1	1	1	NR	1	1	NR	1	1
Hemiptera	Saldula palustris (Douglas, 1874)							1	1
Hemiptera	Scolopostethus decoratus (Hahn, 1833)		1	NR	1		1	1	1	1
Hemiptera	Strophingia harteni Hodkinson, 1981	1	1	NR	NR	NR	1	NR	1	NR
Hemiptera	Toxoptera aurantii (Boyer de Fonscolombe, 1841)		1	1	NR	1	1	1	1	1
Hemiptera	Trioza laurisilvae Hodkinson, 1990		NR	NR	1	NR	1	NR	1	NR
Hemiptera	Uroleucon erigeronense (Thomas, 1878)					NR		NR	NR	NR
Julida	Blaniulus guttulatus (Fabricius, 1798)	1	1	1	1	1	1	1	1	NR
Julida	Brachyiulus pusillus (Leach, 1814)		1	1			1	1	1	1
Julida	Choneiulus palmatus (Nemec, 1895)		NR		NR	NR	1	1	1	NR
Julida	Cylindroiulus latestriatus (Curtis, 1845)	1	NR	1					1	1
Julida	Cylindroiulus propinquus (Porat, 1870)	1	1	1	1	NR	1	1	1	1
Julida	Nopoiulus kochii (Gervais, 1847)		NR				1		1	NR
Julida	Ommatoiulus moreletii (Lucas, 1860)	1	1	1	1	1	1	1	1	1
Julida	Proteroiulus fuscus (Am Stein, 1857)		NR	1				NR	1	NR
Lepidoptera	Agrotis ipsilon (Hufnagel, 1766)	1	1	1	1	1	1	1	1	1
Lepidoptera	Argyresthia atlanticella Rebel, 1940	1	1	1	1	1	1	1	1	1
Lepidoptera	Ascotis fortunata azorica Pinker, 1971	1	1	1	1	1	1	1	1	1
Lepidoptera	Autographa gamma (Linnaeus, 1758)	1	1	1	1	1	1	1	1	1
Lepidoptera	Brachmia infuscatella Rebel, 1940			1	1	1		1		NR
Lepidoptera	Caloptilia schinella (Walsingham, 1908)	1		1	1	1		1	1	1
Lepidoptera	Chrysodeixis chalcites (Esper, 1789)	1	1	1	1	1	1	1	1	1
Lepidoptera	Cyclophora azorensis (Prout, 1920)	1	1	1	1	1	1	1	1	1
Lepidoptera	Cyclophora puppillaria granti (Prout, 1935)									1
Lepidoptera	Eudonia luteusalis (Hampson, 1907)		1	1	1	1		1	1	1
Lepidoptera	Hipparchia azorina occidentalis (Sousa, 1985)	1	1
Lepidoptera	Hipparchia miguelensis (Le Cerf, 1935)								1
Lepidoptera	Mesapamea storai (Rebel, 1940)	1	1	1	1	1	1	1	1
Lepidoptera	Micrurapteryx bistrigella (Rebel, 1940)		1		1	1		NR
Lepidoptera	Mythimna unipuncta (Haworth, 1809)	1	1	1	1	1	1	1	1	1
Lepidoptera	Nycterosea obstipata (Fabricius, 1794)		1	1	1	1	1	1	1	1
Lepidoptera	Oinophila v-flava (Haworth, 1828)		1	1	NR			1	1
Lepidoptera	Opogona sacchari (Bojer, 1856)	1		1	1	NR	1	1	1	1
Lepidoptera	Phlogophora interrupta (Warren, 1905)		1	1	1	1	1	1	1	1
Lepidoptera	Phyllocnistis citrella Stainton, 1856		1	1	1	1	1	1	1	1
Lepidoptera	Rhopobota naevana (Hübner, 1817)		NR	NR	1	NR	1	NR	NR	NR
Lepidoptera	Scoparia coecimaculalis Warren, 1905		NR	1	1	1	1	1	1	1
Lepidoptera	Scoparia semiamplalis Warren, 1905		1	1	1	1		1	1	1
Lepidoptera	Xanthorhoe inaequata Warren, 1905	1	1	1	1	1	1	1	1	1
Lepidoptera	Xestia c-nigrum (Linnaeus, 1758)	1	1	1	1	1	1	1	1	1
Lithobiomorpha	Lithobius pilicornis pilicornis Newport, 1844	1	1	1	1	1	1	1	1	1
Microcoryphia	Dilta saxicola (Womersley, 1930)	1	1	1	1	1	1	1	1	1
Microcoryphia	Trigoniophthalmus borgesi Mendes, Gaju, Bach & Molero, 2000			NR	NR	NR		1	NR	1
Neuroptera	Hemerobius azoricus Tjeder, 1948		NR	NR	1	1	1	NR	1	1
Opiliones	Homalenotus coriaceus (Simon, 1879)		NR	NR	NR			NR	1	NR
Opiliones	Leiobunum blackwalli Meade, 1861		NR	NR	NR	NR	1	NR	NR
Orthoptera	Conocephalus chavesi (Bolivar, 1905)				1			1	1
Orthoptera	Gryllus bimaculatus De Geer, 1773	1	1	1	1	1	1	1	1	1
Polydesmida	Brachydesmus superus Latzel, 1884		NR	1	1	1		NR	1	1
Polydesmida	Oxidus gracilis (C.L. Koch, 1847)	1	NR	NR	1		1	NR	1	NR
Polydesmida	Polydesmus coriaceus Porat, 1871	1	NR	1	1	NR	1	1	1	1
Pseudoscorpiones	Chthonius ischnocheles (Hermann, 1804)	1	NR	1	1	NR	1	1	1	1
Pseudoscorpiones	Chthonius tetrachelatus (Preyssler, 1790)	1	NR	1	1	1	1	1	1	1
Pseudoscorpiones	Neobisium maroccanum Beier, 1930		1	1	1	NR	1	NR
Psocoptera	Atlantopsocus adustus (Hagen, 1865)		NR	NR	NR		1	1	1	1
Psocoptera	Bertkauia lucifuga (Rambur, 1842)			NR				1	1
Psocoptera	Ectopsocus briggsi McLachlan, 1899	1	1	NR	1	1	1	1	1	1
Psocoptera	Ectopsocus pumilis (Banks, 1920)								1	NR
Psocoptera	Ectopsocus strauchi Enderlein, 1906	1	1	NR	NR		1	1	1	1
Psocoptera	Elipsocus azoricus Meinander, 1975	1	NR	NR	NR	NR	1	NR	1	1
Psocoptera	Elipsocus brincki Badonnel, 1963	1	NR	NR	NR	1	1	NR	1	NR
Psocoptera	Lachesilla greeni (Pearman, 1933)							NR	1	NR
Psocoptera	Lepinotus reticulatus Enderlein, 1905							NR
Psocoptera	Peripsocus milleri (Tillyard, 1923)			NR		NR		NR	1
Psocoptera	Peripsocus phaeopterus (Stephens, 1836)				NR	NR		NR	1	1
Psocoptera	Peripsocus subfasciatus (Rambur, 1842)			NR				NR	1	1
Psocoptera	Trichopsocus clarus (Banks, 1908)	1	1	NR	NR	1	1	1	1	1
Psocoptera	Valenzuela burmeisteri (Brauer, 1876)		NR	NR		NR		NR	NR	NR
Psocoptera	Valenzuela flavidus (Stephens, 1836)	1	1	NR	NR	NR	1	1	1	1
Scolopendromorpha	Cryptops hortensis (Donovan, 1810)	1	1	NR	1	1	1	NR	1
Thysanoptera	Aeolothrips collaris Priesner, 1919			1	1	1		1	1	1
Thysanoptera	Aeolothrips gloriosus Bagnall, 1914			1	1	1	1	1	1	1
Thysanoptera	Aptinothrips rufus Haliday, 1836		1	1	1	1	1	1	1	1
Thysanoptera	Ceratothrips ericae (Haliday, 1836)			1	1	1		1	1	1
Thysanoptera	Eurythrips tristis Hood, 1941					NR		NR
Thysanoptera	Heliothrips haemorrhoidalis (Bouché, 1833)		1	1	1	1	1	1	1	1
Thysanoptera	Hercinothrips bicinctus (Bagnall, 1919)			1	1	1	1	1	1	1
Thysanoptera	Hoplandrothrips consobrinus (Knechtel, 1951)					NR		1	1
Thysanoptera	Hoplothrips corticis (De Geer, 1773)		1	1	1	1	1	1	1	1
Thysanoptera	Hoplothrips ulmi (Fabricius, 1781)		NR	1		NR		1	NR
Thysanoptera	Isoneurothrips australis Bagnall, 1915							1	1	1
Thysanoptera	Nesothrips propinquus (Bagnall, 1916)			1	1	1		1	1	1
Thysanoptera	Thrips atratus Haliday, 1836			1	1	1		1	1	1
Thysanoptera	Thrips flavus Schrank, 1776			1	1	1		1	1	1
Trichoptera	Limnephilus atlanticus Nybom, 1948	1	NR	1	NR	1		NR	NR
